# Supplementary material for: Complex Effects of Hemp Fibers and Impact Modifiers in Multiphase Polypropylene Systems
Source: Polymers (Basel). 2023 Jan 12;15(2):409. doi: 10.3390/polym15020409 (PMC9865927; doi:10.3390/polym15020409)
Supplement: Supplementary file 1 [file polymers-15-00409-s001.zip]

Archive with 1 entries (1 files):
- polymers-2142500-supplementary.pdf
